# Supplementary material for: Baricitinib and Infliximab Mitigate the Endothelial-to-Mesenchymal Transition (EndMT) Induced by Cytokines in HUVECs
Source: Int J Mol Sci. 2025 Sep 5;26(17):8672. doi: 10.3390/ijms26178672 (PMC12429012; doi:10.3390/ijms26178672)
Supplement: Supplementary file 1 [file ijms-26-08672-s001.zip]

Archive with 1 entries (1 files):
- ijms-3809551-supplementary.pdf
